# Supplementary material for: A new species of Acerentulus Berlese, 1908 (Protura, Acerentomata, Acerentomidae) from Bulgaria with a revised key to the confinis group
Source: Zookeys. 2019 Sep 18;876:27–38. doi: 10.3897/zookeys.876.36743 (PMC6761207; doi:10.3897/zookeys.876.36743)
Supplement: XML Treatment for Acerentulus bulgaricus [file zookeys.876.36743-treatment1.xml]

<!DOCTYPE tp:taxon-treatment
  PUBLIC "-//TaxonX//DTD Taxonomic Treatment Publishing DTD v0 20100105//EN" "tax-treatment-NSO.dtd">
<tp:taxon-treatment xmlns:tp="http://www.plazi.org/taxpub"><tp:treatment-meta><kwd-group><label>Taxon classification</label><kwd><named-content xmlns:xlink="http://www.w3.org/1999/xlink" content-type="kingdom">Animalia</named-content></kwd><kwd><named-content xmlns:xlink="http://www.w3.org/1999/xlink" content-type="order">Protura</named-content></kwd><kwd><named-content xmlns:xlink="http://www.w3.org/1999/xlink" content-type="family">Acerentomidae</named-content></kwd></kwd-group><mixed-citation publication-type="journal"><person-group><name><surname>Shrubovych</surname><given-names>Julia</given-names></name><name><surname>Georgiev</surname><given-names>Dilian G.</given-names></name><name><surname>Fiera</surname><given-names>Cristina</given-names></name></person-group><article-title>A new species of <italic><tp:taxon-name><tp:taxon-name-part taxon-name-part-type="genus" reg="Acerentulus">Acerentulus</tp:taxon-name-part></tp:taxon-name></italic> Berlese, 1908 (<tp:taxon-name><tp:taxon-name-part taxon-name-part-type="order">Protura</tp:taxon-name-part></tp:taxon-name>, <tp:taxon-name><tp:taxon-name-part taxon-name-part-type="suborder">Acerentomata</tp:taxon-name-part></tp:taxon-name>, <tp:taxon-name><tp:taxon-name-part taxon-name-part-type="family">Acerentomidae</tp:taxon-name-part></tp:taxon-name>) from Bulgaria with a revised key to the <italic><tp:taxon-name><tp:taxon-name-part taxon-name-part-type="genus" reg="Acerentulus"/><tp:taxon-name-part taxon-name-part-type="species" reg="confinis">confinis</tp:taxon-name-part></tp:taxon-name></italic> group</article-title><source>Zookeys</source><day>18</day><month>9</month><year>2019</year><volume>876</volume><fpage>27</fpage><lpage>38</lpage><pub-id pub-id-type="doi">10.3897/zookeys.876.36743</pub-id></mixed-citation></tp:treatment-meta><tp:nomenclature><tp:taxon-name><object-id xmlns:xlink="http://www.w3.org/1999/xlink" content-type="arpha" xlink:type="simple">92C9B965-8D70-5CF0-B58F-CB3E24D8C4C1</object-id>
            <tp:taxon-name-part taxon-name-part-type="genus" reg="Acerentulus">Acerentulus</tp:taxon-name-part>
            <tp:taxon-name-part taxon-name-part-type="species" reg="bulgaricus">bulgaricus</tp:taxon-name-part>
            <object-id xmlns:xlink="http://www.w3.org/1999/xlink" content-type="zoobank" xlink:type="simple">http://zoobank.org/28AA95C1-B361-4A22-9D4D-AE714690241D</object-id>
          </tp:taxon-name><tp:taxon-authority>Shrubovych</tp:taxon-authority><tp:taxon-status xmlns:xlink="http://www.w3.org/1999/xlink" xlink:type="simple">sp. nov.</tp:taxon-status><xref ref-type="fig" rid="F1">Figs 1</xref><xref ref-type="fig" rid="F2">, 2</xref><xref ref-type="fig" rid="F3">, 3</xref><xref ref-type="fig" rid="F4">, 4</xref><xref ref-type="fig" rid="F5">, 5</xref><xref ref-type="fig" rid="F6">, 6</xref><xref ref-type="table" rid="T1">; Table 1</xref></tp:nomenclature><tp:treatment-sec sec-type="material" id="SECID0EDOAC"><title>Material examined.</title><p><bold><italic>Holotype</italic></bold>: male (<named-content xmlns:xlink="http://www.w3.org/1999/xlink" content-type="dwc:institutional_code" xlink:type="simple">ISEA</named-content> 6649): Bulgaria, Black Sea coast, near Tsarevo, Popska River, moss, soil and detritus, <named-content xmlns:xlink="http://www.w3.org/1999/xlink" content-type="dwc:verbatimCoordinates" xlink:type="simple"><named-content content-type="geo-json" specific-use="{&#34;type&#34;:&#34;Point&#34;,&#34;coordinates&#34;:[27.839250,42.175472]}" id="NCID0EZOAC" xlink:type="simple">42°10'31.7"N, 27°50'21.3"E</named-content></named-content>, 16 m elev., 26.VI.2017, coll. D. Georgiev. <bold><italic>Paratypes</italic></bold>: 2 females (<named-content xmlns:xlink="http://www.w3.org/1999/xlink" content-type="dwc:institutional_code" xlink:type="simple">ISB</named-content> A-791.1 and <abbrev xmlns:xlink="http://www.w3.org/1999/xlink" content-type="institution" xlink:title="State Museum of Natural History" id="ABBRID0EJPAC" xlink:type="simple">SMNH</abbrev> 90.1) same data as holotype. Other material: 10 females, 8 males, 1 preimago, 7 maturi juniores, 2 larvae II, 1 larva I, Bulgaria, St. Kirik and Yulita Monastery near Plovdiv, <italic><tp:taxon-name><tp:taxon-name-part taxon-name-part-type="genus" reg="Carpineto">Carpineto</tp:taxon-name-part></tp:taxon-name></italic>-<italic><tp:taxon-name><tp:taxon-name-part taxon-name-part-type="genus" reg="Fagetum">Fagetum</tp:taxon-name-part></tp:taxon-name></italic> forest, sample at decaying stump, 13.VI.1990, coll. J. Rusek; 4 females, 2 males, 1 preimago, 2 larvae II, Bulgaria, south foothills of Stara Planina, near Gurkovo town, mixed forest with <italic><tp:taxon-name><tp:taxon-name-part taxon-name-part-type="genus" reg="Robinia">Robinia</tp:taxon-name-part> <tp:taxon-name-part taxon-name-part-type="species" reg="pseudoacacia">pseudoacacia</tp:taxon-name-part></tp:taxon-name></italic> (L.) Gaerth., soil, <named-content xmlns:xlink="http://www.w3.org/1999/xlink" content-type="dwc:verbatimCoordinates" xlink:type="simple"><named-content content-type="geo-json" specific-use="{&#34;type&#34;:&#34;Point&#34;,&#34;coordinates&#34;:[24.752522,42.688639]}" id="NCID0EEAAE" xlink:type="simple">42°41'19.10"N, 24°45'09.08"E</named-content></named-content>, 372 m elev., 30.VIII.2015, coll. C. Fiera; 2 females, Bulgaria, Sarnena Gora Mountains, near Kolena village, bank of stream, soil and detritus in roots of <italic><tp:taxon-name><tp:taxon-name-part taxon-name-part-type="genus" reg="Alnus">Alnus</tp:taxon-name-part> <tp:taxon-name-part taxon-name-part-type="species" reg="glutinosa">glutinosa</tp:taxon-name-part></tp:taxon-name></italic> (L.) Gaerth., <named-content xmlns:xlink="http://www.w3.org/1999/xlink" content-type="dwc:verbatimCoordinates" xlink:type="simple"><named-content content-type="geo-json" specific-use="{&#34;type&#34;:&#34;Point&#34;,&#34;coordinates&#34;:[25.691281,42.500556]}" id="NCID0EXAAE" xlink:type="simple">42°29'62"N, 25°41'28.61"E</named-content></named-content>, 300 m elev., 15.VI.2017, coll. D. Georgiev; 1 maturus junior, 1 larva II, Bulgaria, Sarnena Gora Mountains, near Kolena village, <italic><tp:taxon-name><tp:taxon-name-part taxon-name-part-type="genus" reg="Pinus">Pinus</tp:taxon-name-part> <tp:taxon-name-part taxon-name-part-type="species" reg="nigra">nigra</tp:taxon-name-part></tp:taxon-name></italic> J. F. Arnold., soil and detritus, <named-content xmlns:xlink="http://www.w3.org/1999/xlink" content-type="dwc:verbatimCoordinates" xlink:type="simple"><named-content content-type="geo-json" specific-use="{&#34;type&#34;:&#34;Point&#34;,&#34;coordinates&#34;:[25.569389,42.400861]}" id="NCID0EKBAE" xlink:type="simple">42°24'03.1"N, 25°34'09.8"E</named-content></named-content>, 296 m elev., 6.VI.2017, coll. D. Georgiev.</p></tp:treatment-sec><tp:treatment-sec sec-type="diagnosis" id="SECID0EPBAE"><title>Diagnosis.</title><p>Setae <italic>P1a</italic> present on tergites II–VII, absent on tergite I; setae <italic>P3a</italic> present on tergite VII. Abdominal tergites VI–VII with eight anterior setae. Sternites I–III without pores, sternites IV–V with 1+1 <italic>spsm</italic> pores, sternite VI with composed <italic>spsm</italic> pores (2+2 or 2+3 pores placed adjacent to each other), sternite VII with a spm pore. Foretarsal sensilla <italic>a</italic>, <italic>b</italic> and <italic>c</italic> long, setae β<italic>1</italic> and δ<italic>4</italic> thick, stout and sensilliform, δ<italic>4</italic> situated proximally to the level of sensillum <italic>c</italic>’ base.</p></tp:treatment-sec><tp:treatment-sec sec-type="description" id="SECID0ELCAE"><title>Description.</title><p>Habitus is shown on Figure <xref ref-type="fig" rid="F1">1A</xref>. Head setae <italic>l3</italic>, <italic>sd4</italic> and <italic>sd5</italic> short thickened sensilla, additional seta <italic>d6</italic> lacking (Figs <xref ref-type="fig" rid="F1">1B, C</xref>, <xref ref-type="fig" rid="F5">5A, B</xref>), length ratio of posterior setae <italic>d7</italic>:<italic>sd7</italic> as 1.0:1.4 (Fig. <xref ref-type="fig" rid="F5">5A</xref>). Pseudoculus circular, with indistinct posterior extension, PR = 15–17 (Fig. <xref ref-type="fig" rid="F5">5B</xref>). Sensilla of maxillary palps slender, differing in length, dorsal (<italic>d</italic>) sensillum shorter than ventral (<italic>v</italic>) (Figs <xref ref-type="fig" rid="F1">1E</xref>, <xref ref-type="fig" rid="F5">5C</xref>). Labial palps with four-branched tuft of apical setae and a slender sensillum (Figs <xref ref-type="fig" rid="F1">1F</xref>, <xref ref-type="fig" rid="F5">5D</xref>). Maxillary gland with rounded calyx, long and slender posterior filament and bilobed posterior dilation (Figs <xref ref-type="fig" rid="F1">1D</xref>, <xref ref-type="fig" rid="F5">5E</xref>), CF = 4.4–5.5.</p><fig id="F1" position="float" orientation="portrait"><object-id xmlns:xlink="http://www.w3.org/1999/xlink" content-type="doi" xlink:type="simple">10.3897/zookeys.876.36743.figure1</object-id><object-id xmlns:xlink="http://www.w3.org/1999/xlink" content-type="arpha" xlink:type="simple">3BD03104-1D70-507F-A2EF-E6E5DF30E7F8</object-id><label>Figure 1.</label><caption><p><italic><tp:taxon-name><tp:taxon-name-part taxon-name-part-type="genus" reg="Acerentulus">Acerentulus</tp:taxon-name-part> <tp:taxon-name-part taxon-name-part-type="species" reg="bulgaricus">bulgaricus</tp:taxon-name-part></tp:taxon-name></italic> sp. nov.: Holotype <bold>A</bold> habitus <bold>B</bold> lateral part of head <bold>C</bold> hind part of head <bold>D</bold> maxillary gland <bold>E</bold> maxillary palpus <bold>F</bold> labial palpus <bold>G–I</bold> exterior view of foretarsus. Scale bars: 100 µm (<bold>A</bold>), 10 µm (<bold>B–I</bold>).</p></caption><graphic xmlns:xlink="http://www.w3.org/1999/xlink" xlink:href="zookeys-876-027-g001.jpg" position="float" orientation="portrait" xlink:type="simple" id="oo_340826.jpg"><uri content-type="original_file" xlink:type="simple">https://binary.pensoft.net/fig/340826</uri></graphic></fig><p>Foretarsus with <italic>t1</italic> claviform, <italic>t3</italic> leaf-like and the same length as <italic>t1</italic> (Figs <xref ref-type="fig" rid="F1">1H</xref>, <xref ref-type="fig" rid="F5">5F, J</xref>). All other sensilla slender, except the broadened sensillum <italic>a</italic>’ (Figs <xref ref-type="fig" rid="F1">1H</xref>, <xref ref-type="fig" rid="F5">5J</xref>). Sensillum <italic>a</italic> long, reaching base of seta γ<italic>3; b</italic> and <italic>c</italic> long, extending past base of seta γ<italic>3</italic>, <italic>b</italic> slightly <!--PageBreak -->shorter than <italic>c</italic> (Figs <xref ref-type="fig" rid="F1">1G</xref>, <xref ref-type="fig" rid="F5">5F</xref>). Base of <italic>d</italic> close to <italic>c</italic>, near <italic>t2</italic> insertion; <italic>a</italic>’ situated distal to <italic>t1</italic> insertion (Figs <xref ref-type="fig" rid="F5">5F, J</xref>). Relative length of sensilla: (<italic>t1 = t3) &lt; (b’= c’) &lt; a’&lt; g &lt; t2 &lt; e &lt; (c = d) &lt; f &lt; b &lt; a.</italic> Setae β<italic>1</italic> and δ<italic>4</italic> sensilliform and thickened, each 7 µm long (Figs <xref ref-type="fig" rid="F1">1H, I</xref>, <xref ref-type="fig" rid="F5">5J</xref>). Seta δ<italic>4</italic> situated on the level of δ<italic>5</italic>, proximal to <italic>c</italic>’ base (Figs <xref ref-type="fig" rid="F1">1I</xref>, <xref ref-type="fig" rid="F5">5J</xref>). Single pores situated near bases of sensilla <italic>c</italic> and <italic>t3</italic>. Claw long, without inner tooth, empodial appendage short. BS = 0.3, TR = 3.7–4.1, EU = 0.1.</p><p>Formula of chaetotaxy given in Table <xref ref-type="table" rid="T1">1</xref>. Setae on nota strongly differing in length (Fig. <xref ref-type="fig" rid="F6">6A</xref>). Length ratio of pronotal setae <italic>1</italic>: <italic>2</italic> as 3.2: 1 (Figs <xref ref-type="fig" rid="F2">2A</xref>, <xref ref-type="fig" rid="F6">6A</xref>). Setae <italic>P1a</italic> and <italic>P2a</italic> on mesonotum and metanotum as small gemmate microchaetae, <italic>P4</italic> on metanotum sensilliform, short and thick (Figs <xref ref-type="fig" rid="F2">2B, C, D, E</xref>, <xref ref-type="fig" rid="F6">6A</xref>). Seta <italic>P2a</italic> situated close to <italic>P3</italic>. Length ratio <!--PageBreak -->of <italic>P1</italic>: <italic>P2</italic> on mesonotum as 1:1.2–1.4. Mesonotum with <italic>sl</italic> and <italic>al</italic> pores, metanotum with <italic>sl</italic> pores only (Figs <xref ref-type="fig" rid="F2">2B, E</xref>, <xref ref-type="fig" rid="F6">6A</xref>). Thoracic sterna without pores (Figs <xref ref-type="fig" rid="F3">3A, B, C</xref>, <xref ref-type="fig" rid="F6">6D, E</xref>). Setae <italic>A2</italic> on sterna and <italic>M2</italic> on prosternum short sensilliform and thickened (Figs <xref ref-type="fig" rid="F3">3A</xref>, <xref ref-type="fig" rid="F6">6D</xref>).</p><table-wrap id="T1" position="float" orientation="portrait"><label>Table 1.</label><caption><p>Body chaetotaxy of <italic><tp:taxon-name><tp:taxon-name-part taxon-name-part-type="genus" reg="Acerentulus">Acerentulus</tp:taxon-name-part> <tp:taxon-name-part taxon-name-part-type="species" reg="bulgaricus">bulgaricus</tp:taxon-name-part></tp:taxon-name></italic> sp. nov. Shrubovych.</p></caption><table id="TID0EQZAG" rules="all"><tbody><tr><td rowspan="2" colspan="1"/><td rowspan="1" colspan="2">
                    <bold>Dorsal</bold>
                  </td><td rowspan="1" colspan="2">
                    <bold>Ventral</bold>
                  </td></tr><tr><td rowspan="1" colspan="1">
                    <bold>Setae</bold>
                  </td><td rowspan="1" colspan="1">
                    <bold>Formula</bold>
                  </td><td rowspan="1" colspan="1">
                    <bold>Setae</bold>
                  </td><td rowspan="1" colspan="1">
                    <bold>Formula</bold>
                  </td></tr><tr><td rowspan="2" colspan="1">Th. I</td><td rowspan="2" colspan="1">1, 2</td><td rowspan="2" colspan="1">4</td><td rowspan="1" colspan="1">A1, 2, M1, 2</td><td rowspan="1" colspan="1">4+4</td></tr><tr><td rowspan="1" colspan="1">P1, 2, 3</td><td rowspan="1" colspan="1">6</td></tr><tr><td rowspan="2" colspan="1">Th. II</td><td rowspan="1" colspan="1">A2, 4, M</td><td rowspan="1" colspan="1">6</td><td rowspan="1" colspan="1">Ac, 2, 3, M</td><td rowspan="1" colspan="1">5+2</td></tr><tr><td rowspan="1" colspan="1">P1, 1a, 2, 2a, 3, 3a, 4, 5</td><td rowspan="1" colspan="1">16</td><td rowspan="1" colspan="1">P1, 3</td><td rowspan="1" colspan="1">4</td></tr><tr><td rowspan="2" colspan="1">Th. III</td><td rowspan="1" colspan="1">A2, 4, M</td><td rowspan="1" colspan="1">6</td><td rowspan="1" colspan="1">Ac, 2, 3, 4, M</td><td rowspan="1" colspan="1">7+2</td></tr><tr><td rowspan="1" colspan="1">P1, 1a, 2, 2a, 3, 3a, 4, 5</td><td rowspan="1" colspan="1">16</td><td rowspan="1" colspan="1">P1, 3</td><td rowspan="1" colspan="1">4</td></tr><tr><td rowspan="2" colspan="1">Abd. I</td><td rowspan="1" colspan="1">A1, 2, 5</td><td rowspan="1" colspan="1">6</td><td rowspan="1" colspan="1">Ac, 2</td><td rowspan="1" colspan="1">3</td></tr><tr><td rowspan="1" colspan="1">P1, 2, 2a, 3, 4</td><td rowspan="1" colspan="1">10</td><td rowspan="1" colspan="1">P1, 1a</td><td rowspan="1" colspan="1">4</td></tr><tr><td rowspan="2" colspan="1">Abd. II–III</td><td rowspan="1" colspan="1">A1, 2, 5</td><td rowspan="1" colspan="1">6</td><td rowspan="1" colspan="1">Ac, 2</td><td rowspan="1" colspan="1">3</td></tr><tr><td rowspan="1" colspan="1">P1, 1a, 2, 2a, 3, 4, 4a, 5</td><td rowspan="1" colspan="1">16</td><td rowspan="1" colspan="1">Pc, 1a, 2</td><td rowspan="1" colspan="1">5</td></tr><tr><td rowspan="2" colspan="1">Abd. IV–V</td><td rowspan="1" colspan="1">A1, 2, 5</td><td rowspan="1" colspan="1">6</td><td rowspan="1" colspan="1">Ac, 2</td><td rowspan="1" colspan="1">3</td></tr><tr><td rowspan="1" colspan="1">P1, 1a, 2, 2a, 3, 4, 4a, 5</td><td rowspan="1" colspan="1">16</td><td rowspan="1" colspan="1">P1, 1a, 2, 3</td><td rowspan="1" colspan="1">8</td></tr><tr><td rowspan="2" colspan="1">Abd. VI</td><td rowspan="1" colspan="1">A1, 2, 4, 5</td><td rowspan="1" colspan="1">8</td><td rowspan="1" colspan="1">Ac, 2</td><td rowspan="1" colspan="1">3</td></tr><tr><td rowspan="1" colspan="1">P1, 1a, 2, 2a, 3, 4, 4a, 5</td><td rowspan="1" colspan="1">16</td><td rowspan="1" colspan="1">P1, 1a, 2, 3</td><td rowspan="1" colspan="1">8</td></tr><tr><td rowspan="2" colspan="1">Abd. VII</td><td rowspan="1" colspan="1">A1, 2, 4, 5</td><td rowspan="1" colspan="1">8</td><td rowspan="1" colspan="1">Ac, 2</td><td rowspan="1" colspan="1">3</td></tr><tr><td rowspan="1" colspan="1">P1, 1a, 2, 2a, 3, 3a, 4, 4a, 5</td><td rowspan="1" colspan="1">18</td><td rowspan="1" colspan="1">P1, 1a, 2, 3</td><td rowspan="1" colspan="1">8</td></tr><tr><td rowspan="2" colspan="1">Abd. VIII</td><td rowspan="1" colspan="1">A1, 4, 5</td><td rowspan="1" colspan="1">6</td><td rowspan="1" colspan="1">1, 2</td><td rowspan="1" colspan="1">4</td></tr><tr><td rowspan="1" colspan="1">P1, 2, 2a, 3, 3a, 4, 4a, 5</td><td rowspan="1" colspan="1">16</td><td rowspan="1" colspan="1">1a</td><td rowspan="1" colspan="1">2</td></tr><tr><td rowspan="1" colspan="1">Abd. IX</td><td rowspan="1" colspan="1">1, 1a, 2, 2a, 3, 4</td><td rowspan="1" colspan="1">12</td><td rowspan="1" colspan="1">1, 2</td><td rowspan="1" colspan="1">4</td></tr><tr><td rowspan="1" colspan="1">Abd. X</td><td rowspan="1" colspan="1">1, 1a, 2, 2a, 3, 4</td><td rowspan="1" colspan="1">12</td><td rowspan="1" colspan="1">1, 2</td><td rowspan="1" colspan="1">4</td></tr><tr><td rowspan="1" colspan="1">Abd. XI</td><td rowspan="1" colspan="1">1, 3, 4</td><td rowspan="1" colspan="1">6</td><td rowspan="1" colspan="1">–</td><td rowspan="1" colspan="1">6</td></tr><tr><td rowspan="1" colspan="1">Abd. XII</td><td rowspan="1" colspan="1">–</td><td rowspan="1" colspan="1">9</td><td rowspan="1" colspan="1">–</td><td rowspan="1" colspan="1">6</td></tr></tbody></table></table-wrap><fig id="F2" position="float" orientation="portrait"><object-id xmlns:xlink="http://www.w3.org/1999/xlink" content-type="doi" xlink:type="simple">10.3897/zookeys.876.36743.figure2</object-id><object-id xmlns:xlink="http://www.w3.org/1999/xlink" content-type="arpha" xlink:type="simple">7019D1FE-4E5E-53F7-8D05-D3055D742557</object-id><label>Figure 2.</label><caption><p><italic><tp:taxon-name><tp:taxon-name-part taxon-name-part-type="genus" reg="Acerentulus">Acerentulus</tp:taxon-name-part> <tp:taxon-name-part taxon-name-part-type="species" reg="bulgaricus">bulgaricus</tp:taxon-name-part></tp:taxon-name></italic> sp. nov. <bold>A</bold> part of pronotum <bold>B</bold> part of mesonotum <bold>C</bold> part of mesonotum <bold>D</bold> part of metanotum <bold>E</bold> part of metanotum <bold>F</bold> part of tergite I <bold>G</bold> part of tergite II. Figures <bold>B, D</bold> – paratype <abbrev xmlns:xlink="http://www.w3.org/1999/xlink" content-type="institution" xlink:title="State Museum of Natural History" id="ABBRID0EIYAE" xlink:type="simple">SMNH</abbrev> 90.1 <bold>A, C, E, F, G</bold> – holotype. Scale bars: 10 µm.</p></caption><graphic xmlns:xlink="http://www.w3.org/1999/xlink" xlink:href="zookeys-876-027-g002.jpg" position="float" orientation="portrait" xlink:type="simple" id="oo_340827.jpg"><uri content-type="original_file" xlink:type="simple">https://binary.pensoft.net/fig/340827</uri></graphic></fig><fig id="F3" position="float" orientation="portrait"><object-id xmlns:xlink="http://www.w3.org/1999/xlink" content-type="doi" xlink:type="simple">10.3897/zookeys.876.36743.figure3</object-id><object-id xmlns:xlink="http://www.w3.org/1999/xlink" content-type="arpha" xlink:type="simple">42CDE1F1-9B7A-5D53-9327-A71C46A7AADC</object-id><label>Figure 3.</label><caption><p><italic><tp:taxon-name><tp:taxon-name-part taxon-name-part-type="genus" reg="Acerentulus">Acerentulus</tp:taxon-name-part> <tp:taxon-name-part taxon-name-part-type="species" reg="bulgaricus">bulgaricus</tp:taxon-name-part></tp:taxon-name></italic> sp. nov. <bold>A</bold> prosternum <bold>B</bold> mesosternum <bold>C</bold> metasternum <bold>D</bold> part of sternite I <bold>E</bold> sternites VI–VII <bold>F</bold> part of sternite V <bold>G</bold> part of sternite VII <bold>H</bold> tergites VIII–XII <bold>I</bold> sternites VIII–XII <bold>J</bold> striate band on tergite VIII <bold>K</bold> female squama genitalis. Figures <bold>B, D</bold> – paratype <named-content xmlns:xlink="http://www.w3.org/1999/xlink" content-type="dwc:institutional_code" xlink:type="simple">ISB</named-content> A-791.1 <bold>A, C, E–K</bold> – holotype. Scale bars: 10 µm.</p></caption><graphic xmlns:xlink="http://www.w3.org/1999/xlink" xlink:href="zookeys-876-027-g003.jpg" position="float" orientation="portrait" xlink:type="simple" id="oo_340828.jpg"><uri content-type="original_file" xlink:type="simple">https://binary.pensoft.net/fig/340828</uri></graphic></fig><!--PageBreak --><p>Seta <italic>P2a</italic> on tergite I of same shape as <italic>P1a</italic> and <italic>P2a</italic> on nota, <italic>P3</italic> and <italic>P4</italic> short and setiform; <italic>A5</italic> a short thickened sensillum (Figs <xref ref-type="fig" rid="F2">2F</xref>, <xref ref-type="fig" rid="F6">6B</xref>). Accessory setae <italic>P1a</italic>, <italic>P2a</italic> and <italic>P4a</italic> on tergites II–VI short, sensilliform and thick, on tergite VII setae <italic>P1a</italic>, <italic>P2a</italic>, <italic>P3a</italic> and <italic>P4a</italic> thin and setiform (Figs <xref ref-type="fig" rid="F2">2G</xref>, <xref ref-type="fig" rid="F6">6C, F</xref>). Position of seta <italic>P3</italic> on tergites II–V anterior to other <italic>P</italic>-setae, on tergites I and VI–VII <italic>P3</italic> in the <italic>P</italic>-setae row (Figs <xref ref-type="fig" rid="F2">2F, G</xref>, <xref ref-type="fig" rid="F6">6B, C, F</xref>). Tergites II–VII each with a transverse connecting line in the anterior region (Fig. <xref ref-type="fig" rid="F6">6C, F</xref>). Pores <italic>psm</italic> on tergites I–VII, <italic>al</italic> on tergites II–VII, <italic>psl</italic> on tergites VI–VII (<!--PageBreak -->Figs <xref ref-type="fig" rid="F2">2F, G</xref>, <xref ref-type="fig" rid="F6">6B, C, F</xref>). Abdominal legs I with 4 setae, abdominal legs II and III with 3 setae: medial apical (ma), lateral apical (la) and subapical (sa) (Figs <xref ref-type="fig" rid="F3">3D</xref>, <xref ref-type="fig" rid="F6">6I</xref>). Accessory setae on sternites I–VI the same length (4 µm) and sensilliform as on tergites (Figs <xref ref-type="fig" rid="F3">3F</xref>, <xref ref-type="fig" rid="F6">6H</xref>, J<!--PageBreak -->). Accessory setae on sternite VII the same shape and length as on tergite VII (Figs <xref ref-type="fig" rid="F3">3G</xref>, <xref ref-type="fig" rid="F6">6K</xref>). Sternites II–III each with a connecting line anteriorly and with short lines in the anterolateral region (Fig. <xref ref-type="fig" rid="F6">6H</xref>); sternites IV–VI with two connecting lines, sternite VII with one connecting line (Figs <xref ref-type="fig" rid="F6">6J, K</xref>). Sternites I–III without pores. Sternites IV–V with 1+1 <italic>spsm</italic> pores (Fig. <xref ref-type="fig" rid="F3">3F</xref>), sternite VI with composed <italic>spsm</italic> pores (2+2 or 2+3) (Fig. <xref ref-type="fig" rid="F6">6J</xref>), sternite VII with single <italic>spm</italic> pore (Figs <xref ref-type="fig" rid="F3">3G</xref>, <xref ref-type="fig" rid="F6">6K</xref>).</p><p>Abdominal segment VIII with distinct striate band; tergite with a transverse row of small teeth and sternite with two rows of teeth (Figs <xref ref-type="fig" rid="F3">3J</xref>, <xref ref-type="fig" rid="F6">6G</xref>). Comb VIII with 10–12 small teeth (Fig. <xref ref-type="fig" rid="F6">6G</xref>). Pore <italic>psm</italic> without accompanying teeth. Posterior margin of sternite VIII and laterotergites smooth (Fig. <xref ref-type="fig" rid="F3">3I</xref>). Setae <italic>1</italic> and <italic>1a</italic> on tergites IX <!--PageBreak -->and X of equal length (Fig. <xref ref-type="fig" rid="F3">3H</xref>). Dorsal lobe of Abd. XII with single median pore, ventral lobe with 1+1 <italic>sal</italic> pores. Female squama genitalis with distinct distal prolongation on stylus and long pointed acrostylus (Figs <xref ref-type="fig" rid="F3">3K</xref>, <xref ref-type="fig" rid="F5">5H</xref>). Male squama genitalis with 5+5 setae (Fig. <xref ref-type="fig" rid="F5">5I</xref>).</p><p>Body measurements (18 adults) (in µm): maximum body length 1150, head 135–138, pseudoculus 8–9, posterior part of maxillary gland 25–30; posterior cephalic setae <italic>d7</italic> 15–16, <italic>sd7</italic> 20–23, <italic>l5</italic> 7; pronotal setae <italic>1</italic> 35–48, <italic>2</italic> 12–16; mesonotal setae <italic>P1</italic> 35–45, <italic>P2</italic> 45–55; foretarsus 112–115, claw 28–30, empodial appendage 3.</p></tp:treatment-sec><tp:treatment-sec sec-type="Chaetal variability" id="SECID0EUAAG"><title>Chaetal variability.</title><p>Asymmetrical absence of seta <italic>A4</italic> (5 specimens), and seta <italic>A2</italic> (2 specimens) on tergite VI, asymmetrical absence of seta <italic>P1a</italic> on tergite II (1 specimen), asymmetrical presence of additional small seta <italic>P3a</italic>’ on mesonotum (1 specimen, Fig. <xref ref-type="fig" rid="F2">2B</xref>).</p></tp:treatment-sec><tp:treatment-sec sec-type="remarks" id="SECID0EGBAG"><title>Remarks.</title><p>This species belongs to the <italic><tp:taxon-name><tp:taxon-name-part taxon-name-part-type="genus" reg="Acerentulus"/><tp:taxon-name-part taxon-name-part-type="species" reg="confinis">confinis</tp:taxon-name-part></tp:taxon-name></italic> group of <italic><tp:taxon-name><tp:taxon-name-part taxon-name-part-type="genus" reg="Acerentulus">Acerentulus</tp:taxon-name-part></tp:taxon-name></italic> species characterized by long foretarsal sensilla <italic>a</italic> and <italic>b</italic>; only <italic><tp:taxon-name><tp:taxon-name-part taxon-name-part-type="genus" reg="Acerentulus">Acerentulus</tp:taxon-name-part> <tp:taxon-name-part taxon-name-part-type="species" reg="berruezanus">berruezanus</tp:taxon-name-part></tp:taxon-name></italic> Aldaba, 1983 is characterized in possessing <italic>P1a</italic> setae on tergites I and VII (setae <italic>P1a</italic> absent on tergites II–VI). Other members of the <italic><tp:taxon-name><tp:taxon-name-part taxon-name-part-type="genus" reg="Acerentulus"/><tp:taxon-name-part taxon-name-part-type="species" reg="confinis">confinis</tp:taxon-name-part></tp:taxon-name></italic> group are characterized by the absence of <italic>P1a</italic> setae on tergites I–VI. Three species from the <italic><tp:taxon-name><tp:taxon-name-part taxon-name-part-type="genus" reg="Acerentulus"/><tp:taxon-name-part taxon-name-part-type="species" reg="cunhai">cunhai</tp:taxon-name-part></tp:taxon-name></italic> group, <italic><tp:taxon-name><tp:taxon-name-part taxon-name-part-type="genus" reg="Acerentulus">A.</tp:taxon-name-part> <tp:taxon-name-part taxon-name-part-type="species" reg="proximus">proximus</tp:taxon-name-part></tp:taxon-name></italic> Szeptycki, 1997, <italic><tp:taxon-name><tp:taxon-name-part taxon-name-part-type="genus" reg="Acerentulus">A.</tp:taxon-name-part> <tp:taxon-name-part taxon-name-part-type="species" reg="correseanus">correseanus</tp:taxon-name-part></tp:taxon-name></italic> Szeptycki, 1997 and <italic><tp:taxon-name><tp:taxon-name-part taxon-name-part-type="genus" reg="Acerentulus">A.</tp:taxon-name-part> <tp:taxon-name-part taxon-name-part-type="species" reg="tuxeni">tuxeni</tp:taxon-name-part></tp:taxon-name></italic> Rusek, 1966, have a similar chaetotaxy (setae <italic>P1a</italic> present on tergites II to VII, eight <italic>A</italic>-setae on tergite VII) and porotaxy (notal sterna and sternites I–III without pores, sternites IV–V with 1+1 <italic>spsm</italic> pores, sternite VII with a spm pore, sternite VI with two groups of <italic>spsm</italic> pores 2+2 or 2+3 in some males, except <italic><tp:taxon-name><tp:taxon-name-part taxon-name-part-type="genus" reg="Acerentulus">A.</tp:taxon-name-part> <tp:taxon-name-part taxon-name-part-type="species" reg="tuxeni">tuxeni</tp:taxon-name-part></tp:taxon-name></italic>, which has 1+1 <italic>spsm</italic> pores). However, as members of the <italic><tp:taxon-name><tp:taxon-name-part taxon-name-part-type="genus" reg="Acerentulus"/><tp:taxon-name-part taxon-name-part-type="species" reg="cunhai">cunhai</tp:taxon-name-part></tp:taxon-name></italic> group these three species have short sensilla <italic>a</italic> and <italic>b</italic>.</p><p>In preimago specimens the <italic>A4</italic> setae on tergite VII are absent symmetrically or asymmetrically. Setae <italic>P1a</italic> on tergites II–VII and <italic>P3a</italic> on tergite VII appear in the maturus junior stage (Fig. <xref ref-type="fig" rid="F4">4A, B</xref>). All pores on the tergites and sternites are present by the maturus junior stage, except for the posterosublateral pores (<italic>psl</italic>) on tergite VII, which appear in the preimago.</p><fig id="F4" position="float" orientation="portrait"><object-id xmlns:xlink="http://www.w3.org/1999/xlink" content-type="doi" xlink:type="simple">10.3897/zookeys.876.36743.figure4</object-id><object-id xmlns:xlink="http://www.w3.org/1999/xlink" content-type="arpha" xlink:type="simple">72E5E2FB-0B9B-530C-9AD0-8C38F4E2215B</object-id><label>Figure 4.</label><caption><p><italic><tp:taxon-name><tp:taxon-name-part taxon-name-part-type="genus" reg="Acerentulus">Acerentulus</tp:taxon-name-part> <tp:taxon-name-part taxon-name-part-type="species" reg="bulgaricus">bulgaricus</tp:taxon-name-part></tp:taxon-name></italic> sp. nov.: maturus junior (Sarnena Gora. 6.VI.2017. coll. D. Georgiev). <bold>A</bold> part of tergite VI <bold>B</bold> part of tergite VII. Scale bars: 10 µm.</p></caption><graphic xmlns:xlink="http://www.w3.org/1999/xlink" xlink:href="zookeys-876-027-g004.jpg" position="float" orientation="portrait" xlink:type="simple" id="oo_340829.jpg"><uri content-type="original_file" xlink:type="simple">https://binary.pensoft.net/fig/340829</uri></graphic></fig><fig id="F5" position="float" orientation="portrait"><object-id xmlns:xlink="http://www.w3.org/1999/xlink" content-type="doi" xlink:type="simple">10.3897/zookeys.876.36743.figure5</object-id><object-id xmlns:xlink="http://www.w3.org/1999/xlink" content-type="arpha" xlink:type="simple">B584A9DE-87B6-53CE-AEC8-46C960932A56</object-id><label>Figure 5.</label><caption><p><italic><tp:taxon-name><tp:taxon-name-part taxon-name-part-type="genus" reg="Acerentulus">Acerentulus</tp:taxon-name-part> <tp:taxon-name-part taxon-name-part-type="species" reg="bulgaricus">bulgaricus</tp:taxon-name-part></tp:taxon-name></italic> sp. nov.: <bold>A</bold> hind part of head <bold>B</bold> pseudoculus <bold>C</bold> maxillary palpus <bold>D</bold> labial palpus <bold>E</bold> maxillary gland <bold>F</bold> exterior view of foretarsus <bold>G</bold> interior view of foretarsus <bold>H</bold> female squama genitalis <bold>I</bold> male squama genitalis. Figure <bold>H</bold> – paratype <abbrev xmlns:xlink="http://www.w3.org/1999/xlink" content-type="institution" xlink:title="State Museum of Natural History" id="ABBRID0E2HAG" xlink:type="simple">SMNH</abbrev> 90.1 <bold>A–G, I</bold> – holotype. Scale bars: 20 µm.</p></caption><graphic xmlns:xlink="http://www.w3.org/1999/xlink" xlink:href="zookeys-876-027-g005.jpg" position="float" orientation="portrait" xlink:type="simple" id="oo_340830.jpg"><uri content-type="original_file" xlink:type="simple">https://binary.pensoft.net/fig/340830</uri></graphic></fig><fig id="F6" position="float" orientation="portrait"><object-id xmlns:xlink="http://www.w3.org/1999/xlink" content-type="doi" xlink:type="simple">10.3897/zookeys.876.36743.figure6</object-id><object-id xmlns:xlink="http://www.w3.org/1999/xlink" content-type="arpha" xlink:type="simple">D3FB17D8-4A99-5588-8F4D-09BCA3D1F87D</object-id><label>Figure 6.</label><caption><p><italic><tp:taxon-name><tp:taxon-name-part taxon-name-part-type="genus" reg="Acerentulus">Acerentulus</tp:taxon-name-part> <tp:taxon-name-part taxon-name-part-type="species" reg="bulgaricu">bulgaricu</tp:taxon-name-part></tp:taxon-name></italic>s sp. nov.: Holotype <bold>A</bold> part of pronotum and mesonotum <bold>B</bold> part of tergite I <bold>C</bold> part of tergite VI <bold>D</bold> prosternum <bold>E</bold> mesosternum <bold>F</bold> part of tergite VII <bold>G</bold> part of tergite VIII <bold>H</bold> sternite III <bold>I</bold> abdominal leg of sternite III <bold>J</bold> sternite VI <bold>K</bold> sternite VII. Arrows show pores. Scale bar: 20 μm.</p></caption><graphic xmlns:xlink="http://www.w3.org/1999/xlink" xlink:href="zookeys-876-027-g006.jpg" position="float" orientation="portrait" xlink:type="simple" id="oo_340831.jpg"><uri content-type="original_file" xlink:type="simple">https://binary.pensoft.net/fig/340831</uri></graphic></fig></tp:treatment-sec></tp:taxon-treatment>
